# Supplementary material for: Uptake and Distribution of Administered Bone Marrow Mesenchymal Stem Cell Extracellular Vesicles in Retina
Source: Cells. 2021 Mar 25;10(4):730. doi: 10.3390/cells10040730 (PMC8064505; doi:10.3390/cells10040730)
Supplement: Supplementary file 1 [file cells-10-00730-s001.zip]

Archive with 6 entries (5 files):
- SUPPL/
- SUPPL/Figure Legends for Supplemental Video Figures for Mathew.pdf
- SUPPL/Suppl Tables 1 and 2.pdf
- SUPPL/Suppl Video Figure S1.avi
- SUPPL/Suppl Video Figure S2.avi
- SUPPL/Suppl Video Figure S3.avi
